# Supplementary material for: A miR-9-5p/FOXO1/CPEB3 Feed-Forward Loop Drives the Progression of Hepatocellular Carcinoma
Source: Cells. 2022 Jul 5;11(13):2116. doi: 10.3390/cells11132116 (PMC9265408; doi:10.3390/cells11132116)
Supplement: Supplementary file 1 [file cells-11-02116-s001.zip]

Archive with 2 entries (2 files):
- HCC-FFL-Supplementary Materials-revised.pdf
- Table S2. Differentially expressed genes and miRNAs.xlsx
